# Supplementary material for: Post-Modification of Copolymers Obtained by ATRP for an Application in Heterogeneous Asymmetric Salen Catalysis
Source: Molecules. 2022 Jul 21;27(14):4654. doi: 10.3390/molecules27144654 (PMC9319095; doi:10.3390/molecules27144654)
Supplement: Supplementary file 1 [file molecules-27-04654-s001.zip]

Archive with 1 entries (1 files):
- molecules-1814656-supplementary.pdf
